# Supplementary material for: Qualitative and Quantitative Proteomic Analysis of Venoms from Mexican Rattlesnakes
Source: Toxins (Basel). 2026 Jun 5;18(6):256. doi: 10.3390/toxins18060256 (PMC13308136; doi:10.3390/toxins18060256)
Supplement: Supplementary file 1 [file toxins-18-00256-s001.zip]

Archive with 1 entries (1 files):
- toxins-4265962-supplementary.pdf
